# Supplementary material for: Metabolomics Analysis Revealed Significant Metabolic Changes in Brain Cancer Cells Treated with Paclitaxel and/or Etoposide
Source: Int J Mol Sci. 2022 Nov 11;23(22):13940. doi: 10.3390/ijms232213940 (PMC9693830; doi:10.3390/ijms232213940)
Supplement: Supplementary file 1 [file ijms-23-13940-s001.zip]

Archive with 1 entries (1 files):
- ijms-2016398-supplementary.pdf
